# Supplementary material for: N,N′-Bis(4-chloro­phenyl­sulfon­yl)­adipamide
Source: Acta Crystallogr Sect E Struct Rep Online. 2011 Jul 30;67(Pt 8):o2179. doi: 10.1107/S1600536811030029 (PMC3213613; doi:10.1107/S1600536811030029)
Supplement: Supplementary file 2 [file e-67-o2179-Isup2.hkl]

# 
# h,k,l, Fc-squared, Fo-squared, sigma(Fo-squared) and status flag 
# 
data_I
_shelx_title ' AS5 P-1' 
_shelx_refln_list_code          4 
_shelx_F_calc_maximum      113.37 
_exptl_crystal_F_000       254.00 
_reflns_d_resolution_high  0.8300 
 
loop_ 
 _symmetry_equiv_pos_as_xyz 
 'x, y, z' 
 '-x, -y, -z' 
 
_cell_length_a     5.5930 
_cell_length_b     8.8270 
_cell_length_c     9.9080 
_cell_angle_alpha  89.280 
_cell_angle_beta   87.750 
_cell_angle_gamma  81.160 
 
_shelx_F_squared_multiplier     1.000 
 
loop_ 
 _refln_index_h 
 _refln_index_k 
 _refln_index_l 
 _refln_F_squared_calc 
 _refln_F_squared_meas 
 _refln_F_squared_sigma 
 _refln_observed_status 
   1   0   0      777.51      821.70     36.07 o 
   2   0   0     2506.42     2557.48     39.66 o 
   3   0   0      923.08      934.00     29.71 o 
   4   0   0      170.15      141.37     16.47 o 
   5   0   0        8.59        4.12     10.30 o 
   6   0   0      158.44      149.33     42.87 o 
  -6   1   0       19.75       46.39     21.46 o 
  -5   1   0        0.18       -3.25     14.05 o 
  -4   1   0       40.47       57.06     22.44 o 
  -3   1   0       80.09      111.31     15.26 o 
  -2   1   0      279.05      299.39     21.32 o 
  -1   1   0      131.35      117.74     15.10 o 
   1   1   0       89.28       75.34     12.55 o 
   2   1   0      558.72      593.26     22.66 o 
   3   1   0       72.51       85.07     12.06 o 
   4   1   0       48.90       57.47     11.65 o 
   5   1   0        4.26        8.05      9.85 o 
   6   1   0        1.83       40.92     27.27 o 
  -6   2   0        6.94       21.33     18.14 o 
  -5   2   0       34.55       55.99     27.31 o 
  -4   2   0      139.89      136.15     34.17 o 
  -3   2   0      758.74      776.11     42.52 o 
  -2   2   0       12.61       27.97     12.57 o 
  -1   2   0      930.44      896.61     29.46 o 
   0   2   0      112.86       93.46     11.66 o 
   1   2   0     1056.99     1072.06     33.55 o 
   2   2   0      886.78      862.68     38.19 o 
   3   2   0      235.85      231.54     17.37 o 
   4   2   0      378.23      391.37     26.70 o 
   5   2   0        0.67        6.85     11.83 o 
   6   2   0       97.58       77.08     31.35 o 
  -6   3   0        0.04       47.49     21.50 o 
  -5   3   0        5.50       33.72     26.26 o 
  -4   3   0      215.47      245.25     46.14 o 
  -3   3   0       16.39        7.38      9.78 o 
  -2   3   0        1.08        7.07     14.09 o 
  -1   3   0     1499.20     1556.99     45.81 o 
   0   3   0      268.85      247.04     20.15 o 
   1   3   0      297.25      325.33     23.24 o 
   2   3   0       48.67       59.27     11.73 o 
   3   3   0      142.88      148.90     31.49 o 
   4   3   0      172.48      160.86     24.46 o 
   5   3   0       10.72       -1.36     17.37 o 
   6   3   0       31.76       24.50     19.92 o 
  -5   4   0        0.67       36.65     27.96 o 
  -4   4   0        1.47       13.40     19.01 o 
  -3   4   0      122.55      145.89     32.76 o 
  -2   4   0        8.49       10.72     15.74 o 
  -1   4   0       87.13       73.08     12.52 o 
   0   4   0       24.06       21.43     10.28 o 
   1   4   0      631.45      643.41     27.56 o 
   2   4   0       14.92       22.90     14.46 o 
   3   4   0       51.45       70.05     21.30 o 
   4   4   0       38.00       59.54     19.16 o 
   5   4   0        0.24        2.25     22.93 o 
   6   4   0        3.24       23.46     15.68 o 
  -5   5   0       11.92      -13.83     22.69 o 
  -4   5   0      296.77      319.54     56.07 o 
  -3   5   0       18.70       25.79     21.80 o 
  -2   5   0      449.61      467.70     59.28 o 
  -1   5   0      252.12      224.77     24.35 o 
   0   5   0        0.15       -3.15      8.61 o 
   1   5   0       96.90       98.22     12.81 o 
   2   5   0      270.11      261.92     26.91 o 
   3   5   0       37.49       45.98     18.63 o 
   4   5   0       62.11       65.29     21.01 o 
   5   5   0       99.35      119.06     27.79 o 
   6   5   0        0.58       -9.98     20.01 o 
  -4   6   0       26.36       17.38     21.68 o 
  -3   6   0       64.53      100.18     33.42 o 
  -2   6   0        8.97       12.40     20.15 o 
  -1   6   0        3.77       -2.64     20.30 o 
   1   6   0       19.78       34.16     13.60 o 
   2   6   0      115.86      111.81     16.44 o 
   3   6   0       10.88       39.57     15.93 o 
   4   6   0        1.89      -10.25     14.83 o 
   5   6   0        4.40       30.11     18.93 o 
   6   6   0       22.40        3.84     24.08 o 
  -4   7   0       38.78       71.53     35.66 o 
  -3   7   0       97.84      128.49     35.54 o 
  -2   7   0      341.93      367.33     61.27 o 
  -1   7   0        0.05      -30.47     30.47 o 
   0   7   0      411.71      440.16     41.52 o 
   1   7   0        0.13       -2.65     11.53 o 
   2   7   0      209.60      184.59     27.94 o 
   3   7   0        2.81        6.76     11.56 o 
   4   7   0      139.68      172.13     31.93 o 
   5   7   0        1.85       12.67     38.78 o 
  -3   8   0        0.41       14.90     24.76 o 
  -2   8   0       83.89       99.06     35.80 o 
  -1   8   0       19.32        1.01     20.60 o 
   0   8   0       53.15       90.48     36.42 o 
   1   8   0        0.57        7.82     12.45 o 
   2   8   0       86.30       96.01     23.42 o 
   3   8   0        1.35       -7.98     12.60 o 
   4   8   0       12.88       57.48     24.62 o 
   5   8   0        2.16       16.05     36.57 o 
  -2   9   0        1.45       48.14     25.63 o 
  -1   9   0      288.01      365.62     71.80 o 
   0   9   0       21.63       27.17     22.56 o 
   1   9   0       85.38      108.80     37.71 o 
   2   9   0      100.00       84.18     48.36 o 
   3   9   0       12.59       17.67     32.85 o 
   4   9   0        0.05      -21.47     21.47 o 
  -1  10   0       39.19       59.90     40.05 o 
   0  10   0       28.03      -38.72     38.72 o 
   2  10   0       27.21       77.64     26.26 o 
   3  10   0        3.82       26.21     24.57 o 
  -3 -10   1        0.35       29.62     41.95 o 
  -1 -10   1       19.52       66.37     25.61 o 
   0 -10   1        3.85       25.73     29.08 o 
   1 -10   1        4.31      -34.63     34.63 o 
  -4  -9   1       10.62       44.84     28.61 o 
  -3  -9   1        0.58       22.11     21.76 o 
  -2  -9   1        1.00       30.23     14.30 o 
  -1  -9   1      112.58      136.22     29.21 o 
   0  -9   1       37.60       32.97     25.73 o 
   1  -9   1       12.26      -36.45     36.45 o 
   2  -9   1      212.50      224.50     58.88 o 
  -5  -8   1        0.52       23.26     17.16 o 
  -4  -8   1       13.88       -2.71     23.07 o 
  -3  -8   1        9.32        9.73     17.00 o 
  -2  -8   1       69.49       63.56     27.70 o 
  -1  -8   1        2.51      -15.93     18.33 o 
   0  -8   1      140.02      107.07     38.72 o 
   1  -8   1       33.56       -5.31     25.20 o 
   2  -8   1       94.56       60.41     30.85 o 
   3  -8   1       11.10      -31.07     31.07 o 
  -5  -7   1       37.26       44.31     61.75 o 
  -4  -7   1        0.78      -29.16     29.16 o 
  -3  -7   1      145.89      125.25     38.34 o 
  -2  -7   1       46.44       41.20     16.09 o 
  -1  -7   1      191.08      163.24     26.42 o 
   0  -7   1        4.74      -27.03     27.03 o 
   1  -7   1      248.46      238.37     50.59 o 
   2  -7   1        3.07       35.02     22.57 o 
   3  -7   1      178.97      188.48     47.03 o 
   4  -7   1        2.73        9.49     31.51 o 
  -6  -6   1        0.40       73.45     30.87 o 
  -5  -6   1       46.70       56.55     22.43 o 
  -4  -6   1        0.78      -11.34     18.02 o 
  -3  -6   1       66.76       45.62     23.84 o 
  -2  -6   1      365.36      395.66     37.11 o 
  -1  -6   1      100.18      116.68     21.54 o 
   0  -6   1       11.03        9.89     11.69 o 
   1  -6   1       38.78       52.79     27.53 o 
   2  -6   1       87.07      109.99     33.45 o 
   3  -6   1        1.58       20.16     25.77 o 
   4  -6   1       49.47       30.81     28.12 o 
  -6  -5   1        3.17        6.34     37.88 o 
  -5  -5   1       52.86       44.78     19.94 o 
  -4  -5   1        1.32       -2.11     16.09 o 
  -3  -5   1       81.66       62.58     26.94 o 
  -2  -5   1       48.93       53.06     14.59 o 
  -1  -5   1       35.86       40.48      9.19 o 
   0  -5   1      336.65      374.50     33.19 o 
   1  -5   1       42.44       48.44     12.03 o 
   2  -5   1       38.82       57.21     25.77 o 
   3  -5   1      431.38      455.85     61.83 o 
   4  -5   1       37.35       44.30     20.49 o 
   5  -5   1        8.07        8.13     22.64 o 
  -6  -4   1        0.05       -6.56     14.21 o 
  -5  -4   1       89.76      103.21     24.94 o 
  -4  -4   1       13.15       17.71     18.14 o 
  -3  -4   1       86.30      107.51     28.73 o 
  -2  -4   1      788.17      788.10     51.58 o 
  -1  -4   1      176.88      180.22     21.23 o 
   0  -4   1       85.30       87.18     16.28 o 
   1  -4   1       51.51       56.32     11.36 o 
   2  -4   1       40.28       72.76     26.25 o 
   3  -4   1      203.96      263.98     47.33 o 
   4  -4   1       79.21      107.58     27.21 o 
   5  -4   1        3.02       14.34     30.35 o 
  -6  -3   1        9.61       38.79     28.33 o 
  -5  -3   1       11.60       14.25     16.88 o 
  -4  -3   1        2.59       12.43     13.33 o 
  -3  -3   1      341.52      344.89     25.56 o 
  -2  -3   1       54.90       61.39      8.60 o 
  -1  -3   1      101.10      104.81     15.00 o 
   0  -3   1      440.97      438.27     28.39 o 
   1  -3   1      200.36      194.22     12.17 o 
   2  -3   1        0.84       -8.51     17.57 o 
   3  -3   1       28.15       31.44     19.22 o 
   4  -3   1       11.78        5.60     20.48 o 
   5  -3   1        4.47       40.82     27.17 o 
   6  -3   1        1.75       41.70     31.66 o 
  -6  -2   1       31.87       -0.59     18.32 o 
  -5  -2   1       94.51      115.10     22.87 o 
  -4  -2   1        7.26        9.11      9.32 o 
  -3  -2   1      901.07      939.61     43.04 o 
  -2  -2   1      154.95      160.20     10.88 o 
  -1  -2   1    12852.36    12875.67     90.02 o 
   0  -2   1     2648.78     2612.87     44.50 o 
   1  -2   1      556.63      519.74     40.19 o 
   2  -2   1     2097.80     2128.18     87.24 o 
   3  -2   1        1.43        0.84      8.41 o 
   4  -2   1       53.80       69.37     28.89 o 
   5  -2   1      166.30      126.16     39.27 o 
   6  -2   1       50.01       41.19     27.89 o 
  -6  -1   1       11.54       23.63     22.89 o 
  -5  -1   1       54.38       51.41     15.18 o 
  -4  -1   1       49.02       52.56     11.75 o 
  -3  -1   1       25.32       15.97      9.59 o 
  -2  -1   1       31.68       41.22      9.47 o 
  -1  -1   1      171.91      176.02     13.07 o 
   0  -1   1      749.53      763.55     18.74 o 
   1  -1   1       37.94      123.25     23.78 o 
   2  -1   1      899.87      934.83     50.61 o 
   3  -1   1      192.74      212.71     22.62 o 
   4  -1   1       25.19       50.24     26.21 o 
   5  -1   1        2.09      -12.87     23.55 o 
   6  -1   1        6.43       57.34     23.00 o 
  -6   0   1        3.23        1.05     14.39 o 
  -5   0   1      129.71      144.19     26.00 o 
  -4   0   1       41.47       32.17     15.41 o 
  -3   0   1        1.75        4.74      7.15 o 
  -2   0   1        7.52        4.08      6.51 o 
  -1   0   1     1279.29     1272.65     32.52 o 
   1   0   1     6185.28     6175.16     93.75 o 
   2   0   1        8.68        7.43      6.56 o 
   3   0   1      263.04      268.73     22.87 o 
   4   0   1      159.26      186.67     37.76 o 
   5   0   1      293.58      313.53     55.22 o 
   6   0   1        1.08      -28.48     28.48 o 
  -6   1   1        2.79      -11.09     14.83 o 
  -5   1   1      171.77      172.55     30.18 o 
  -4   1   1      134.28      152.94     23.81 o 
  -3   1   1       93.95       87.28      8.75 o 
  -2   1   1      477.80      522.08     22.12 o 
  -1   1   1     3056.49     3048.83     43.04 o 
   0   1   1        0.86        3.02      5.40 o 
   1   1   1     2341.41     2275.92     44.72 o 
   2   1   1      107.64      100.21     14.12 o 
   3   1   1       55.27       56.09      9.31 o 
   4   1   1      234.42      218.55     26.54 o 
   5   1   1       76.60       85.06     32.55 o 
   6   1   1        0.03       28.39     24.04 o 
  -6   2   1        1.52        4.48     16.17 o 
  -5   2   1        2.10       -7.46     13.40 o 
  -4   2   1      156.50      182.94     27.93 o 
  -3   2   1      603.34      633.36     37.17 o 
  -2   2   1     1321.91     1349.19     47.55 o 
  -1   2   1      485.95      430.18     23.95 o 
   0   2   1        7.01        8.93      4.77 o 
   1   2   1        2.57        1.26      5.31 o 
   2   2   1      236.39      247.99     21.67 o 
   3   2   1      107.95      106.23     17.45 o 
   4   2   1        1.71       -0.63     11.79 o 
   5   2   1       50.82       50.90     21.32 o 
   6   2   1       20.70       -8.90     21.68 o 
  -6   3   1        4.41        4.84     17.31 o 
  -5   3   1       83.51       86.02     25.47 o 
  -4   3   1       10.14       15.02     13.14 o 
  -3   3   1      279.02      279.32     27.85 o 
  -2   3   1      105.62      113.83     24.18 o 
  -1   3   1       14.10       11.09      7.68 o 
   0   3   1     1838.99     1801.15     34.12 o 
   1   3   1     1365.11     1294.74     31.47 o 
   2   3   1       20.15       17.82      9.57 o 
   3   3   1      103.20      106.44     18.47 o 
   4   3   1      331.17      322.57     35.83 o 
   5   3   1       42.89       29.27     20.84 o 
   6   3   1        0.48        5.22     15.38 o 
  -5   4   1        1.89        6.38     38.39 o 
  -4   4   1       48.71       47.62     19.44 o 
  -3   4   1       13.85       19.59     11.04 o 
  -2   4   1        4.64        7.81      9.36 o 
  -1   4   1       21.72       22.29      7.60 o 
   0   4   1       17.82       18.76      6.85 o 
   1   4   1       54.19       54.05      8.68 o 
   2   4   1      769.75      838.18     35.94 o 
   3   4   1       33.51       36.36     13.33 o 
   4   4   1        4.74       22.80     14.35 o 
   5   4   1      116.06      121.96     31.64 o 
   6   4   1       12.57       39.06     18.44 o 
  -5   5   1       41.21       69.30     46.81 o 
  -4   5   1        1.42       -5.78     17.66 o 
  -3   5   1      868.29      878.82     56.21 o 
  -2   5   1       10.97       -2.59      8.94 o 
  -1   5   1      141.24      137.60     19.70 o 
   0   5   1       30.24       27.75      9.71 o 
   1   5   1      150.54      152.88     14.15 o 
   2   5   1       42.87       45.43      9.47 o 
   3   5   1      467.60      459.27     41.11 o 
   4   5   1       64.50       67.91     19.67 o 
   5   5   1       19.43        7.80     16.12 o 
   6   5   1       69.17       76.36     33.44 o 
  -4   6   1       16.40       50.89     34.03 o 
  -3   6   1      122.66       88.27     29.71 o 
  -2   6   1       10.99        2.39     17.65 o 
  -1   6   1       76.69       71.53     16.37 o 
   0   6   1      203.06      205.07     21.48 o 
   1   6   1       21.29       21.94      9.26 o 
   2   6   1        0.06       10.64      8.22 o 
   3   6   1        8.57       10.28     13.13 o 
   4   6   1       41.11       35.66     39.50 o 
   5   6   1        4.22        3.13     14.13 o 
   6   6   1       24.39       36.87     23.56 o 
  -4   7   1       16.55       98.75     42.99 o 
  -3   7   1        1.63       31.45     25.18 o 
  -2   7   1      206.95      238.18     51.90 o 
  -1   7   1       82.51       73.03     31.54 o 
   0   7   1       86.86       84.96     21.31 o 
   1   7   1      613.90      634.93     39.18 o 
   2   7   1        4.33       -3.78     10.78 o 
   3   7   1       25.79       49.11     19.21 o 
   4   7   1        9.14       -8.32     13.54 o 
   5   7   1       16.75       -3.71     15.56 o 
  -3   8   1        6.05      -32.30     32.30 o 
  -2   8   1        9.38       -7.07     21.95 o 
  -1   8   1      135.77      162.00     47.13 o 
   0   8   1       17.17       31.48     17.64 o 
   1   8   1      182.68      159.82     38.83 o 
   2   8   1      129.67      121.94     25.95 o 
   3   8   1        6.72       42.23     23.12 o 
   4   8   1        0.18       11.96     20.04 o 
   5   8   1        5.87      -16.87     28.33 o 
  -2   9   1       26.70        3.44     25.17 o 
  -1   9   1       16.47        4.15     22.63 o 
   0   9   1       33.08        2.44     31.70 o 
   1   9   1       93.39       98.18     48.38 o 
   2   9   1        3.23       40.52     16.14 o 
   3   9   1       28.65       87.90     55.89 o 
   4   9   1        2.29       60.82     35.98 o 
   0  10   1        1.33       40.94     36.40 o 
   1  10   1       23.32       77.41     42.41 o 
   2  10   1        0.02      -19.93     27.94 o 
   3  10   1        2.85       11.18     21.81 o 
  -2 -10   2        0.00      -21.22     21.22 o 
  -1 -10   2       16.85       78.54     18.00 o 
   0 -10   2        1.56       19.90     20.94 o 
  -4  -9   2        3.50      -13.99     28.57 o 
  -3  -9   2        4.49      -21.05     24.42 o 
  -2  -9   2       37.06       17.50     63.23 o 
  -1  -9   2        3.46       27.62     27.46 o 
   0  -9   2       28.69       13.78     28.71 o 
   1  -9   2        4.11        6.06     30.27 o 
   2  -9   2        5.10       62.98     38.99 o 
  -4  -8   2        0.07       44.37     25.63 o 
  -3  -8   2       58.21      142.95     42.63 o 
  -2  -8   2        0.45      -17.19     17.19 o 
  -1  -8   2       39.86       30.82     16.53 o 
   0  -8   2      114.97       91.92     34.58 o 
   1  -8   2       54.06       56.56     35.80 o 
   2  -8   2       28.19       17.33     21.64 o 
   3  -8   2       49.55       52.64     37.88 o 
  -5  -7   2       11.62       18.11     28.18 o 
  -4  -7   2        7.34       18.13     24.30 o 
  -3  -7   2       65.48       41.94     23.76 o 
  -2  -7   2        0.11        2.70     24.91 o 
  -1  -7   2      114.72      106.29     22.30 o 
   0  -7   2        0.11      -23.83     25.38 o 
   1  -7   2       48.07       37.66     29.63 o 
   2  -7   2       64.22       61.58     32.62 o 
   3  -7   2       43.91      -17.08     23.85 o 
   4  -7   2        4.55       41.33     32.57 o 
  -5  -6   2       19.97       35.16     30.49 o 
  -4  -6   2       58.66       45.85     26.05 o 
  -3  -6   2      404.83      345.68     56.35 o 
  -2  -6   2       11.46       -1.74     10.20 o 
  -1  -6   2      334.24      341.38     35.78 o 
   0  -6   2       25.19       34.55     22.64 o 
   1  -6   2        0.86       31.24     23.95 o 
   2  -6   2       26.14       60.55     32.97 o 
   3  -6   2      258.95      310.84     59.30 o 
   4  -6   2       10.36       26.84     29.66 o 
  -6  -5   2        5.80       10.51     27.06 o 
  -5  -5   2        2.69       10.37     18.97 o 
  -4  -5   2       11.23        4.98     17.71 o 
  -3  -5   2       31.90        2.52     13.68 o 
  -2  -5   2      131.18      123.15     19.79 o 
  -1  -5   2        0.50       11.58     14.22 o 
   0  -5   2       18.03       28.67     12.74 o 
   1  -5   2        0.74      -19.39     25.71 o 
   2  -5   2       35.35        7.18     24.78 o 
   3  -5   2      138.56      112.58     39.08 o 
   4  -5   2       19.47       24.98     21.77 o 
   5  -5   2        4.68      -12.67     27.53 o 
  -6  -4   2       22.33       40.77     46.01 o 
  -5  -4   2        0.50       -1.30     17.33 o 
  -4  -4   2      509.07      538.95     67.41 o 
  -3  -4   2      130.96      136.20     34.55 o 
  -2  -4   2      830.43      816.86     42.53 o 
  -1  -4   2     1654.31     1694.65     62.38 o 
   0  -4   2      299.93      249.33     25.98 o 
   1  -4   2     1061.57     1039.91     48.38 o 
   2  -4   2      154.92      142.31     19.86 o 
   3  -4   2      365.19      407.16     57.11 o 
   4  -4   2      198.87      169.04     39.01 o 
   5  -4   2      147.48      175.92     50.96 o 
  -6  -3   2        3.39       21.96     22.72 o 
  -5  -3   2        6.54        1.06     17.34 o 
  -4  -3   2        1.37        5.30     13.43 o 
  -3  -3   2       15.28       19.28      9.09 o 
  -2  -3   2      312.96      322.54     19.39 o 
  -1  -3   2      241.83      213.79     20.58 o 
   0  -3   2      454.24      495.34     25.41 o 
   1  -3   2        6.54       16.00     16.01 o 
   2  -3   2      168.67      185.54     35.64 o 
   3  -3   2       16.85       27.09     24.86 o 
   4  -3   2        1.64        1.64     14.90 o 
   5  -3   2        6.32       39.82     28.51 o 
   6  -3   2        0.28       62.35     37.30 o 
  -6  -2   2       28.16       15.72     17.35 o 
  -5  -2   2       12.23       29.81     24.59 o 
  -4  -2   2        0.15       -5.16      9.84 o 
  -3  -2   2        0.41        4.60      7.41 o 
  -2  -2   2       44.25       47.44      7.65 o 
  -1  -2   2      839.71      830.71     24.09 o 
   0  -2   2     6036.22     5895.89     73.51 o 
   1  -2   2      145.44      155.42     28.45 o 
   2  -2   2      201.04      218.16     33.39 o 
   3  -2   2      613.19      680.81     58.08 o 
   4  -2   2      157.77      146.72     24.52 o 
   5  -2   2        0.49       12.45     17.12 o 
   6  -2   2        4.61       15.44     25.49 o 
  -6  -1   2       23.61       42.95     27.97 o 
  -5  -1   2      250.25      241.87     31.99 o 
  -4  -1   2        4.80       -1.71     10.05 o 
  -3  -1   2        0.48        0.26      7.95 o 
  -2  -1   2       63.31       59.04     11.76 o 
  -1  -1   2       36.57       31.75      5.28 o 
   0  -1   2     1035.43     1059.93     32.88 o 
   1  -1   2     1823.97     1868.19     44.82 o 
   2  -1   2      291.99      293.39     33.88 o 
   3  -1   2      345.31      325.52     29.07 o 
   4  -1   2        7.98       14.56     26.30 o 
   5  -1   2        1.50      -14.36     16.69 o 
   6  -1   2        0.99       22.83     26.45 o 
  -6   0   2        1.24      -10.75     32.52 o 
  -5   0   2        0.20        2.26     11.85 o 
  -4   0   2      159.88      166.20     26.14 o 
  -3   0   2      302.12      282.47     26.92 o 
  -2   0   2      180.97      178.98     18.23 o 
  -1   0   2      740.17      730.06     22.63 o 
   0   0   2        3.22        2.85      5.84 o 
   1   0   2       33.16       39.20      6.95 o 
   2   0   2       24.93       45.41     11.01 o 
   3   0   2        0.19      -10.81     10.81 o 
   4   0   2       14.25        6.20     10.04 o 
   5   0   2       41.76       61.73     27.29 o 
   6   0   2        6.80      -19.90     22.07 o 
  -6   1   2        2.21      -11.15     20.72 o 
  -5   1   2      123.04       99.53     21.79 o 
  -4   1   2       24.52       24.68     15.50 o 
  -3   1   2      348.31      339.00     20.24 o 
  -2   1   2       97.97       82.34      9.77 o 
  -1   1   2     6442.80     6511.54     81.99 o 
   0   1   2     1757.62     1777.54     42.73 o 
   1   1   2     3116.12     3070.54     54.09 o 
   2   1   2      411.19      430.35     37.55 o 
   3   1   2      742.98      759.32     39.63 o 
   4   1   2       12.00       -3.12     14.17 o 
   5   1   2       16.22       54.25     25.86 o 
   6   1   2        8.73       23.03     22.10 o 
  -6   2   2        0.94      -18.04     18.32 o 
  -5   2   2        3.51        4.27     15.01 o 
  -4   2   2      217.27      261.86     34.89 o 
  -3   2   2        3.67       -0.76      6.86 o 
  -2   2   2      561.91      612.15     27.78 o 
  -1   2   2      114.16      109.12      9.79 o 
   0   2   2       15.47       10.27      6.13 o 
   1   2   2      347.49      324.17     12.81 o 
   2   2   2      140.14      164.95     18.09 o 
   3   2   2       10.16        9.30      8.28 o 
   4   2   2      200.01      196.67     26.20 o 
   5   2   2       47.80       76.75     31.96 o 
   6   2   2        3.40        8.93     18.48 o 
  -5   3   2        2.75       22.38     16.94 o 
  -4   3   2      992.97      885.96     60.45 o 
  -3   3   2        0.07       -4.38      7.78 o 
  -2   3   2      510.13      522.47     28.76 o 
  -1   3   2      770.99      820.76     33.01 o 
   0   3   2      199.60      192.06     12.79 o 
   1   3   2      263.95      240.30     11.96 o 
   2   3   2     1589.79     1604.44     46.60 o 
   3   3   2      332.49      358.60     31.60 o 
   4   3   2       78.74       70.99     24.81 o 
   5   3   2      601.42      594.16     50.90 o 
   6   3   2        0.01      -33.18     33.18 o 
  -5   4   2        0.71      -26.86     34.32 o 
  -4   4   2       61.25       75.92     22.15 o 
  -3   4   2       67.68       77.06     15.20 o 
  -2   4   2       91.55       98.68     12.48 o 
  -1   4   2      750.61      766.69     35.46 o 
   0   4   2       28.44       29.78      6.94 o 
   1   4   2       67.26       63.21      7.12 o 
   2   4   2      265.82      301.15     22.43 o 
   3   4   2       82.33       59.38     16.08 o 
   4   4   2       95.88      123.30     26.01 o 
   5   4   2      116.68       86.56     21.22 o 
   6   4   2       12.94       -8.53     20.12 o 
  -5   5   2       16.61      -29.65     29.65 o 
  -4   5   2       10.77        8.09     18.23 o 
  -3   5   2      169.36      161.85     21.99 o 
  -2   5   2      639.11      598.40     36.42 o 
  -1   5   2      256.71      274.66     23.81 o 
   0   5   2     1238.71     1230.22     38.08 o 
   1   5   2        2.05       -2.33      5.10 o 
   2   5   2      431.13      440.07     24.93 o 
   3   5   2        6.40       20.76     10.57 o 
   4   5   2       84.94       85.40     20.77 o 
   5   5   2       31.10        4.15     12.55 o 
   6   5   2       28.19       15.03     14.41 o 
  -4   6   2       23.29       -0.32     22.76 o 
  -3   6   2        0.03       -0.32     61.84 o 
  -2   6   2       88.37       81.80     20.54 o 
  -1   6   2       15.78       21.66     11.01 o 
   0   6   2        2.11        1.52      6.40 o 
   1   6   2      231.02      207.60     26.63 o 
   2   6   2       29.09       25.47      8.34 o 
   3   6   2        0.27       12.96     10.46 o 
   4   6   2        9.26       -7.69     19.19 o 
   5   6   2       13.30       23.22     30.85 o 
   6   6   2       13.50      -10.46     19.86 o 
  -4   7   2       11.19       22.42     22.53 o 
  -3   7   2        3.35       33.84     19.91 o 
  -2   7   2        2.99       28.51     15.87 o 
  -1   7   2       62.77       65.19     15.04 o 
   0   7   2       73.20       85.29     21.38 o 
   1   7   2        0.09        1.58     12.83 o 
   2   7   2       80.27      121.56     24.93 o 
   3   7   2       17.51        4.04     12.72 o 
   4   7   2        2.63        5.85     16.22 o 
   5   7   2        3.93       62.59     25.65 o 
  -3   8   2       50.99       -3.25     16.48 o 
  -2   8   2        8.24       -0.13     56.22 o 
  -1   8   2        4.05       -2.13     23.44 o 
   0   8   2       41.25        5.20     16.42 o 
   1   8   2       70.96       65.50     17.91 o 
   2   8   2       26.54       16.56     18.82 o 
   3   8   2       51.62       52.20     23.85 o 
   4   8   2        0.68      -17.21     27.57 o 
   5   8   2        0.01        6.36     18.89 o 
  -2   9   2       13.96       64.28     36.80 o 
  -1   9   2        4.99        6.84     21.36 o 
   0   9   2       21.56       69.23     33.85 o 
   1   9   2       33.96       62.73     22.94 o 
   2   9   2       35.42       73.33     27.50 o 
   3   9   2        2.50       43.88     33.11 o 
   4   9   2        0.28      -40.38     40.38 o 
  -1  10   2        0.03       -7.83     26.54 o 
   0  10   2       72.80       42.82     23.47 o 
   1  10   2        7.48        9.04     30.79 o 
   2  10   2       52.85      212.34     54.39 o 
   3  10   2        3.81      -36.04     36.04 o 
  -2 -10   3        1.79       18.05     79.42 o 
  -1 -10   3        1.02       37.12     28.73 o 
   0 -10   3       22.57       -0.63     33.48 o 
  -3  -9   3        0.52       21.94     29.75 o 
  -2  -9   3       29.79       74.96     42.35 o 
  -1  -9   3        1.20      -11.78     50.30 o 
   0  -9   3        0.38      -25.78     25.78 o 
   1  -9   3        0.93      -17.85     27.52 o 
   2  -9   3        2.41      -38.14     38.14 o 
  -4  -8   3       25.63        7.74     21.06 o 
  -3  -8   3        7.60      -18.51     27.04 o 
  -2  -8   3       31.48       72.97     22.28 o 
  -1  -8   3        3.64        8.92     13.26 o 
   0  -8   3        1.97       30.69     30.10 o 
   1  -8   3       22.61       -1.63     23.30 o 
   2  -8   3       73.98      122.89     46.95 o 
   3  -8   3       19.35       -7.77     28.14 o 
  -5  -7   3        0.36      -34.10     34.10 o 
  -4  -7   3        0.81       19.98     25.86 o 
  -3  -7   3        0.72       14.91     24.96 o 
  -2  -7   3       74.67       50.29     18.01 o 
  -1  -7   3      126.99      132.61     25.42 o 
   0  -7   3        2.83        7.42     22.71 o 
   1  -7   3      119.83      174.15     48.02 o 
   2  -7   3        7.80       47.27     37.14 o 
   3  -7   3        4.28       59.45     37.59 o 
   4  -7   3        8.80        1.32     31.68 o 
  -5  -6   3       50.44       48.68     29.87 o 
  -4  -6   3      130.26      131.69     40.71 o 
  -3  -6   3       13.07       11.24     18.48 o 
  -2  -6   3     1304.64     1222.59     66.72 o 
  -1  -6   3       30.49        8.25     14.73 o 
   0  -6   3      443.91      472.77     72.98 o 
   1  -6   3        0.05      -34.47     34.47 o 
   2  -6   3      213.63      180.81     41.21 o 
   3  -6   3        9.80      -37.78     37.78 o 
   4  -6   3      196.41      247.94     57.67 o 
  -6  -5   3        9.01        4.63     22.90 o 
  -5  -5   3        9.82       49.01     32.17 o 
  -4  -5   3       44.09       53.02     30.12 o 
  -3  -5   3       16.75       -2.94     17.84 o 
  -2  -5   3      367.97      372.00     34.53 o 
  -1  -5   3        0.29       -6.87     10.03 o 
   0  -5   3       27.14        6.97     12.71 o 
   1  -5   3      135.52      127.22     21.54 o 
   2  -5   3       18.43        3.56     20.95 o 
   3  -5   3       28.75       20.49     22.80 o 
   4  -5   3        9.27       -9.93     37.66 o 
   5  -5   3       11.50       28.13     25.73 o 
  -6  -4   3       16.80       33.47     23.63 o 
  -5  -4   3       17.84        3.57     19.57 o 
  -4  -4   3       15.21      -13.82     19.31 o 
  -3  -4   3       66.54       64.22     15.78 o 
  -2  -4   3       78.97       80.18     17.77 o 
  -1  -4   3     1498.35     1511.67     62.46 o 
   0  -4   3      204.89      223.40     21.49 o 
   1  -4   3      403.50      403.51     33.70 o 
   2  -4   3     1527.19     1486.94     63.22 o 
   3  -4   3        2.60       16.90     25.74 o 
   4  -4   3      125.41      164.70     44.46 o 
   5  -4   3        3.05      -13.26     24.53 o 
  -6  -3   3       46.72       47.38     31.50 o 
  -5  -3   3       18.34        1.95     20.14 o 
  -4  -3   3        2.08       -1.25      9.27 o 
  -3  -3   3        0.32        3.19      9.38 o 
  -2  -3   3      121.88      111.46     12.77 o 
  -1  -3   3      196.88      210.71     18.83 o 
   0  -3   3     1850.76     1839.12     51.58 o 
   1  -3   3       59.65       61.77     21.96 o 
   2  -3   3      424.27      426.09     49.93 o 
   3  -3   3       71.12       98.43     31.44 o 
   4  -3   3       74.47      109.92     25.26 o 
   5  -3   3       24.35       24.13     28.53 o 
  -6  -2   3        0.06       20.58     19.00 o 
  -5  -2   3       18.37       30.44     23.91 o 
  -4  -2   3       19.76        8.20      9.07 o 
  -3  -2   3       89.17       96.60     18.16 o 
  -2  -2   3       17.18       18.40      8.27 o 
  -1  -2   3      900.09      906.24     27.97 o 
   0  -2   3      281.79      281.74     23.16 o 
   1  -2   3      591.82      529.76     26.73 o 
   2  -2   3        3.03       24.38     18.79 o 
   3  -2   3        0.42       24.58     20.02 o 
   4  -2   3       14.19       26.87     14.96 o 
   5  -2   3       40.38       33.89     22.99 o 
   6  -2   3       14.72       -6.50     26.52 o 
  -6  -1   3       35.01       -7.10     24.16 o 
  -5  -1   3        4.38       -4.22     11.86 o 
  -4  -1   3      204.13      191.81     26.28 o 
  -3  -1   3       27.78       29.15     11.26 o 
  -2  -1   3      489.17      473.14     20.33 o 
  -1  -1   3       62.28       63.92      8.07 o 
   0  -1   3     1741.84     1686.17     40.54 o 
   1  -1   3     1057.00     1067.27     27.78 o 
   2  -1   3      280.72      261.29     17.53 o 
   3  -1   3      103.52      115.21     19.50 o 
   4  -1   3        4.27        5.90     16.99 o 
   5  -1   3       12.95      -20.06     23.90 o 
   6  -1   3       19.12       -4.23     20.62 o 
  -6   0   3       19.79       21.03     17.19 o 
  -5   0   3       31.54       29.56     15.72 o 
  -4   0   3        0.09       -4.64     10.31 o 
  -3   0   3        5.61       -1.08      8.64 o 
  -2   0   3      323.53      322.25     20.05 o 
  -1   0   3      200.75      198.71     17.12 o 
   0   0   3       69.20       73.10      8.42 o 
   1   0   3      119.16      118.82     11.33 o 
   2   0   3      244.19      225.38     31.13 o 
   3   0   3       13.55       21.94     11.80 o 
   4   0   3       54.00       49.55     13.22 o 
   5   0   3        0.52        7.17     17.25 o 
   6   0   3        6.48        7.19     23.67 o 
  -6   1   3       10.91       51.67     21.37 o 
  -5   1   3      156.16      123.22     34.18 o 
  -4   1   3       76.20       68.46     17.30 o 
  -3   1   3       77.48       59.67     14.05 o 
  -2   1   3     1729.88     1765.95     43.34 o 
  -1   1   3       68.07       72.42     10.37 o 
   0   1   3     3117.36     3168.09     68.14 o 
   1   1   3      204.12      219.10     13.95 o 
   2   1   3      442.81      465.16     30.02 o 
   3   1   3       24.66       34.39     12.14 o 
   4   1   3     1159.81     1160.59     58.48 o 
   5   1   3        9.68       42.27     26.52 o 
   6   1   3        5.03        1.66     23.40 o 
  -6   2   3       17.11       36.80     18.68 o 
  -5   2   3        5.30        2.48     15.72 o 
  -4   2   3      385.14      399.63     40.20 o 
  -3   2   3       25.56       25.72     12.19 o 
  -2   2   3      782.73      779.68     24.14 o 
  -1   2   3      542.00      547.64     22.69 o 
   0   2   3      247.11      253.60     21.18 o 
   1   2   3        0.95        4.88      4.16 o 
   2   2   3      156.01      173.51     19.20 o 
   3   2   3        1.77       14.71     13.59 o 
   4   2   3      251.35      227.61     26.11 o 
   5   2   3       23.64       31.19     20.10 o 
   6   2   3        0.02       52.93     30.93 o 
  -5   3   3       58.67       47.47     19.35 o 
  -4   3   3       31.25       21.77     13.61 o 
  -3   3   3     2076.11     2099.48     62.69 o 
  -2   3   3        0.73       -5.41      7.84 o 
  -1   3   3     1047.62     1057.71     30.32 o 
   0   3   3     1222.79     1226.77     48.21 o 
   1   3   3      667.67      633.50     22.41 o 
   2   3   3       52.64       47.58     10.96 o 
   3   3   3      326.93      344.67     40.60 o 
   4   3   3       86.79      101.20     28.62 o 
   5   3   3       54.07       56.37     26.39 o 
   6   3   3      161.12      202.20     51.64 o 
  -5   4   3       34.69      -11.14     29.99 o 
  -4   4   3        5.39       24.69     27.30 o 
  -3   4   3      146.32      124.52     17.39 o 
  -2   4   3      215.81      223.59     17.90 o 
  -1   4   3      115.32       93.72     14.03 o 
   0   4   3      973.73      957.70     38.91 o 
   1   4   3       81.87       85.67      8.97 o 
   2   4   3       50.24       48.77     10.70 o 
   3   4   3        0.04       -2.12     10.80 o 
   4   4   3      440.46      425.11     41.09 o 
   5   4   3       33.17       -4.26     19.43 o 
   6   4   3       88.12       72.86     30.37 o 
  -5   5   3        0.00      -21.61     30.36 o 
  -4   5   3        1.15      -19.45     22.04 o 
  -3   5   3       13.08       38.61     16.05 o 
  -2   5   3       27.53       27.00     10.17 o 
  -1   5   3      145.01      135.92     18.36 o 
   0   5   3        8.65       12.31     10.84 o 
   1   5   3      660.21      661.63     36.96 o 
   2   5   3       54.83       34.19     11.71 o 
   3   5   3      126.68      125.21     18.03 o 
   4   5   3       25.15       39.47     16.37 o 
   5   5   3       73.84       92.73     44.91 o 
   6   5   3        0.94       32.43     23.24 o 
  -4   6   3      138.05       81.33     31.93 o 
  -3   6   3       18.69       33.71     15.87 o 
  -2   6   3        1.64        2.10     10.12 o 
  -1   6   3       30.41       17.43      9.97 o 
   0   6   3       12.90       18.00      8.57 o 
   1   6   3      284.21      256.31     25.74 o 
   2   6   3      132.68      139.21     23.37 o 
   3   6   3        1.54        7.61     14.24 o 
   4   6   3        1.11        6.91     17.44 o 
   5   6   3       12.73       62.60     32.93 o 
  -3   7   3        3.13       22.07     17.53 o 
  -2   7   3       54.19       69.43     21.68 o 
  -1   7   3        0.61      -11.30     11.30 o 
   0   7   3        3.47       -5.56     14.24 o 
   1   7   3       29.77       37.56     15.59 o 
   2   7   3        2.86       -8.19     21.41 o 
   3   7   3       25.84       13.41     14.89 o 
   4   7   3        1.26       12.99     16.29 o 
   5   7   3        0.00      -10.34     25.83 o 
  -3   8   3       42.07        6.24     27.61 o 
  -2   8   3       19.99        7.48     24.68 o 
  -1   8   3       77.47       66.65     30.28 o 
   0   8   3       71.75       78.12     22.68 o 
   1   8   3       58.96       60.61     21.90 o 
   2   8   3      162.75      179.17     32.43 o 
   3   8   3        0.17      -32.73     32.73 o 
   4   8   3       27.31       26.51     18.56 o 
  -2   9   3        4.93      -43.04     43.04 o 
  -1   9   3        2.53       16.23     20.00 o 
   0   9   3       41.19       74.91     24.77 o 
   1   9   3        1.66        8.33     27.88 o 
   2   9   3       42.84       70.70     18.93 o 
   3   9   3        0.01       15.63     22.46 o 
   4   9   3        0.72       30.61     33.46 o 
   0  10   3        8.37       97.37     49.80 o 
   1  10   3       29.84      114.62     62.40 o 
   2  10   3        0.18       92.29     28.02 o 
  -3  -9   4       16.66      -11.33     20.75 o 
  -2  -9   4       17.17      -25.32     29.91 o 
  -1  -9   4        8.84       53.06     30.46 o 
   0  -9   4       12.63       62.92     35.65 o 
   1  -9   4        3.36      -22.92     22.92 o 
  -4  -8   4        1.28       32.28     26.22 o 
  -3  -8   4      211.23      233.76     60.41 o 
  -2  -8   4       19.48        0.15     17.02 o 
  -1  -8   4       70.60      110.78     27.07 o 
   0  -8   4       26.09       43.90     39.25 o 
   1  -8   4        2.30       38.06     29.61 o 
   2  -8   4        0.65       81.89     40.88 o 
   3  -8   4       87.09       86.72     46.19 o 
  -5  -7   4        2.52      -10.71     31.44 o 
  -4  -7   4        0.05      -32.31     32.31 o 
  -3  -7   4       19.25       11.68     19.85 o 
  -2  -7   4       64.01      121.68     26.81 o 
  -1  -7   4       40.48       60.76     21.46 o 
   0  -7   4       91.52      140.96     45.40 o 
   1  -7   4       32.83       13.59     27.42 o 
   2  -7   4        8.52      -27.34     40.37 o 
   3  -7   4        6.09       57.66     27.46 o 
  -5  -6   4        0.05        4.07     19.39 o 
  -4  -6   4        1.33       18.07     25.64 o 
  -3  -6   4        0.09       27.00     21.43 o 
  -2  -6   4       12.99        1.18     11.97 o 
  -1  -6   4      312.82      300.67     36.87 o 
   0  -6   4        8.48        0.95     14.80 o 
   1  -6   4      321.91      353.38     39.39 o 
   2  -6   4       60.44       34.51     29.12 o 
   3  -6   4       81.19       44.66     28.72 o 
   4  -6   4        0.00       33.51     28.39 o 
  -5  -5   4       27.06       54.03     31.63 o 
  -4  -5   4       16.51        3.22     15.94 o 
  -3  -5   4      239.63      202.10     45.00 o 
  -2  -5   4       91.09      122.13     20.59 o 
  -1  -5   4      468.12      474.68     41.28 o 
   0  -5   4        5.78       12.64     11.01 o 
   1  -5   4       51.19       57.36     19.27 o 
   2  -5   4      215.07      214.03     29.77 o 
   3  -5   4      116.13       98.47     37.65 o 
   4  -5   4        7.68       51.68     30.50 o 
   5  -5   4        0.22       21.24     29.01 o 
  -6  -4   4        1.32        0.06     21.46 o 
  -5  -4   4       30.62       25.30     23.24 o 
  -4  -4   4        0.31       12.75     16.44 o 
  -3  -4   4        2.82        5.24     10.57 o 
  -2  -4   4       51.12       46.12     14.15 o 
  -1  -4   4       20.64       23.47      9.52 o 
   0  -4   4      220.09      229.90     22.67 o 
   1  -4   4       57.18       44.16     16.04 o 
   2  -4   4       85.06       97.44     33.22 o 
   3  -4   4       55.31       67.15     33.65 o 
   4  -4   4        1.11       28.91     27.05 o 
   5  -4   4        5.34       15.89     27.05 o 
  -6  -3   4        0.67      -22.20     29.49 o 
  -5  -3   4      132.70      164.23     46.48 o 
  -4  -3   4        1.04       10.89     12.92 o 
  -3  -3   4       68.02       79.74     17.88 o 
  -2  -3   4      186.76      176.88     17.74 o 
  -1  -3   4      795.67      811.13     36.32 o 
   0  -3   4      147.70      144.43     16.60 o 
   1  -3   4      724.25      804.16     67.03 o 
   2  -3   4      345.49      355.99     49.74 o 
   3  -3   4      189.21      212.46     42.34 o 
   4  -3   4       11.21       36.86     26.09 o 
   5  -3   4       84.58       72.26     34.06 o 
  -6  -2   4        6.63       38.66     27.44 o 
  -5  -2   4        5.25       -7.12     13.75 o 
  -4  -2   4        0.09        4.32     10.86 o 
  -3  -2   4      106.27       96.06     18.83 o 
  -2  -2   4        3.68       11.75      6.97 o 
  -1  -2   4      540.97      552.46     24.62 o 
   0  -2   4     1054.72     1078.55     47.57 o 
   1  -2   4       36.93       14.77     14.66 o 
   2  -2   4       55.14       53.69     16.43 o 
   3  -2   4       69.91       70.15     25.69 o 
   4  -2   4       23.95       38.42     19.25 o 
   5  -2   4        2.14      -19.44     21.91 o 
   6  -2   4        7.88        2.85     25.82 o 
  -6  -1   4       13.09       15.22     18.14 o 
  -5  -1   4      128.91      141.21     27.05 o 
  -4  -1   4        7.31        6.90     10.76 o 
  -3  -1   4      417.25      438.83     36.95 o 
  -2  -1   4       12.27        4.90      5.19 o 
  -1  -1   4      916.24      898.64     28.74 o 
   0  -1   4      356.96      360.47     21.66 o 
   1  -1   4      784.98      781.47     34.85 o 
   2  -1   4      140.64      138.05     13.01 o 
   3  -1   4      720.98      720.33     64.96 o 
   4  -1   4       61.40       54.61     17.02 o 
   5  -1   4        0.35       47.94     31.70 o 
   6  -1   4       65.53       78.58     32.08 o 
  -6   0   4       32.81        4.07     16.94 o 
  -5   0   4      120.22      115.99     24.36 o 
  -4   0   4       10.12       13.80     12.36 o 
  -3   0   4       21.34       11.16     10.42 o 
  -2   0   4      143.99      153.59     15.54 o 
  -1   0   4       32.94       42.83     10.19 o 
   0   0   4      273.17      290.96     17.79 o 
   1   0   4       59.73       68.81     12.73 o 
   2   0   4      137.41      131.19     14.30 o 
   3   0   4        5.77       16.12     11.53 o 
   4   0   4       71.85       53.34     15.11 o 
   5   0   4        7.71      -14.45     22.10 o 
   6   0   4        0.72       44.39     27.24 o 
  -6   1   4       26.71      -18.87     18.87 o 
  -5   1   4       14.85       15.65     14.84 o 
  -4   1   4      857.33      873.23     57.15 o 
  -3   1   4       12.98       18.26      9.78 o 
  -2   1   4      139.91      157.04     15.07 o 
  -1   1   4     2120.75     2096.22     54.59 o 
   0   1   4       39.29       44.48     11.39 o 
   1   1   4      206.24      231.52     21.28 o 
   2   1   4      431.45      475.85     25.66 o 
   3   1   4      112.65      150.37     18.50 o 
   4   1   4      108.28       69.49     18.58 o 
   5   1   4      448.37      482.67     67.57 o 
   6   1   4        0.03      -25.16     25.16 o 
  -5   2   4        8.01       -4.55     12.71 o 
  -4   2   4        0.02        5.06     11.00 o 
  -3   2   4      421.86      414.71     35.60 o 
  -2   2   4      297.05      291.21     25.43 o 
  -1   2   4     1495.30     1576.29     39.05 o 
   0   2   4      994.22     1014.30     46.52 o 
   1   2   4       20.23       18.46      5.04 o 
   2   2   4      111.35      101.05     12.96 o 
   3   2   4      341.86      356.39     31.82 o 
   4   2   4        0.02      -13.57     13.57 o 
   5   2   4      117.06       91.57     30.37 o 
   6   2   4       46.13      194.38     48.67 o 
  -5   3   4       45.37        2.87     24.97 o 
  -4   3   4       20.75       -7.49     20.55 o 
  -3   3   4       35.54       20.53     19.09 o 
  -2   3   4       67.25       75.56     24.47 o 
  -1   3   4        2.00       -2.49      9.31 o 
   0   3   4       76.88       70.79     14.30 o 
   1   3   4      138.24      141.00     18.23 o 
   2   3   4      425.68      430.90     29.33 o 
   3   3   4       45.49       38.63     19.49 o 
   4   3   4        3.49        6.28     28.93 o 
   5   3   4       32.80       27.13     25.79 o 
   6   3   4        9.82       23.50     20.83 o 
  -5   4   4      111.29      151.16     48.56 o 
  -4   4   4       18.44       15.22     17.83 o 
  -3   4   4       14.83       14.29     16.13 o 
  -2   4   4        6.90        2.30      8.09 o 
  -1   4   4      184.11      183.40     24.55 o 
   0   4   4       89.36       68.93     14.86 o 
   1   4   4      607.31      605.52     36.87 o 
   2   4   4        8.50       -6.35     19.49 o 
   3   4   4       87.23       74.19     28.54 o 
   4   4   4      208.17      213.70     38.88 o 
   5   4   4       54.86       69.76     23.04 o 
   6   4   4        8.16       14.78     19.74 o 
  -4   5   4        0.94      -35.20     35.20 o 
  -3   5   4        0.23       -2.57     12.68 o 
  -2   5   4        8.31       -3.77     12.86 o 
  -1   5   4        0.01       -7.78     10.14 o 
   0   5   4        8.67        6.12     10.24 o 
   1   5   4       70.48       53.95     24.45 o 
   2   5   4        9.63        5.55     17.72 o 
   3   5   4      205.54      212.19     45.45 o 
   4   5   4        0.00       41.23     30.17 o 
   5   5   4       41.05       65.22     32.04 o 
   6   5   4       15.22      149.36     54.21 o 
  -4   6   4       19.24       14.49     25.63 o 
  -3   6   4      173.77      200.76     34.44 o 
  -2   6   4      162.28      167.54     23.38 o 
  -1   6   4      138.15      156.59     21.68 o 
   0   6   4      175.39      180.88     28.64 o 
   1   6   4      871.79      902.67     87.38 o 
   2   6   4       52.04       83.45     34.44 o 
   3   6   4      104.64      129.88     37.78 o 
   4   6   4        0.59       30.06     27.82 o 
   5   6   4        0.01       22.82     31.74 o 
  -3   7   4        5.11       63.84     23.94 o 
  -2   7   4        2.96       -7.54     11.89 o 
  -1   7   4        0.01        9.24     11.24 o 
   0   7   4        0.34      -15.46     15.46 o 
   1   7   4       43.54       48.53     27.17 o 
   2   7   4        0.00       -7.32     23.84 o 
   3   7   4       20.84       14.42     17.90 o 
   4   7   4       14.21       20.67     17.18 o 
   5   7   4        4.00       37.73     37.64 o 
  -2   8   4       46.00       61.40     68.86 o 
  -1   8   4        0.04        9.19     15.58 o 
   0   8   4       64.34       77.79     22.69 o 
   1   8   4       31.80       73.56     33.74 o 
   2   8   4       26.00       65.03     23.21 o 
   3   8   4       51.82       83.94     38.19 o 
   4   8   4        0.37       -4.43     46.89 o 
  -1   9   4       10.13       68.57     46.80 o 
   0   9   4        2.80       25.49     22.70 o 
   1   9   4       33.30       42.77     27.12 o 
   2   9   4        8.43      -22.03     22.03 o 
   3   9   4       33.33       77.18     29.01 o 
   1  10   4       10.78        8.82     28.82 o 
  -2  -9   5        1.39       11.44     22.49 o 
  -1  -9   5       15.54       59.56     55.11 o 
   0  -9   5        0.28       57.35     31.79 o 
   1  -9   5        3.63       -5.26     23.45 o 
  -4  -8   5        1.30       31.04     38.48 o 
  -3  -8   5        7.85      -34.25     34.25 o 
  -2  -8   5      200.17      186.32     49.61 o 
  -1  -8   5        4.05       -9.38     16.33 o 
   0  -8   5       32.03       19.14     29.60 o 
   1  -8   5       27.72       86.83     42.68 o 
   2  -8   5       13.12      151.97     56.22 o 
  -4  -7   5       32.92        7.39     22.45 o 
  -3  -7   5        9.46       -0.43     18.17 o 
  -2  -7   5       43.46       17.26     21.76 o 
  -1  -7   5       21.69       26.81     42.33 o 
   0  -7   5        3.28        6.24     36.23 o 
   1  -7   5       50.76      -38.67     38.67 o 
   2  -7   5       24.75      -40.80     40.80 o 
   3  -7   5       12.11      -36.90     36.90 o 
  -5  -6   5        1.37       18.49     30.75 o 
  -4  -6   5        5.27       10.92     21.25 o 
  -3  -6   5        1.22       32.49     28.74 o 
  -2  -6   5       34.45       27.30     23.37 o 
  -1  -6   5        1.13      -13.86     17.05 o 
   0  -6   5        2.84       11.59     13.37 o 
   1  -6   5        0.00       -3.17     25.42 o 
   2  -6   5        1.71       -0.29     26.01 o 
   3  -6   5        1.98       36.25     32.95 o 
   4  -6   5        0.14       -1.45     28.85 o 
  -5  -5   5       25.62       25.81     26.41 o 
  -4  -5   5        2.19      -16.42     18.67 o 
  -3  -5   5      328.00      312.03     55.62 o 
  -2  -5   5       43.44       46.55     17.15 o 
  -1  -5   5       85.10       85.56     17.56 o 
   0  -5   5       74.41       88.21     18.24 o 
   1  -5   5      158.97      159.27     27.11 o 
   2  -5   5       62.77       65.04     19.87 o 
   3  -5   5      137.46      217.68     53.25 o 
   4  -5   5       16.48       69.21     42.04 o 
  -5  -4   5       13.58      -15.77     29.36 o 
  -4  -4   5       12.23       25.25     24.38 o 
  -3  -4   5       21.88       32.23     14.92 o 
  -2  -4   5       46.05       63.41     17.74 o 
  -1  -4   5       43.61       39.96     12.41 o 
   0  -4   5        8.98       13.16      9.23 o 
   1  -4   5       72.69       82.00     20.41 o 
   2  -4   5        3.20       -1.09     20.24 o 
   3  -4   5       22.36       45.65     31.51 o 
   4  -4   5        5.69       36.38     29.76 o 
   5  -4   5        0.25       -8.57     21.28 o 
  -5  -3   5        4.92        1.27     18.83 o 
  -4  -3   5      160.89      163.65     27.93 o 
  -3  -3   5       39.69       35.36     13.61 o 
  -2  -3   5       40.54       52.68      9.97 o 
  -1  -3   5        6.95        8.86     10.20 o 
   0  -3   5     1126.94     1113.65     46.18 o 
   1  -3   5      419.73      453.08     54.98 o 
   2  -3   5      361.55      411.18     56.87 o 
   3  -3   5      842.25      875.45     85.54 o 
   4  -3   5        1.72       49.22     30.38 o 
   5  -3   5       86.51      117.53     44.21 o 
  -5  -2   5        7.10       32.95     16.09 o 
  -4  -2   5        5.13        6.70     17.37 o 
  -3  -2   5      101.55       86.70     18.32 o 
  -2  -2   5       55.89       47.18      9.57 o 
  -1  -2   5      289.31      290.59     19.53 o 
   0  -2   5      647.64      656.14     40.50 o 
   1  -2   5      460.42      428.64     50.73 o 
   2  -2   5       12.42       -5.41     11.56 o 
   3  -2   5      295.51      292.80     31.74 o 
   4  -2   5       57.68      157.42     41.53 o 
   5  -2   5        4.88       47.14     29.97 o 
  -5  -1   5      153.24      140.02     29.05 o 
  -4  -1   5      140.66      150.16     26.79 o 
  -3  -1   5      132.19      129.08     22.05 o 
  -2  -1   5     1246.69     1286.95     38.62 o 
  -1  -1   5      114.62      110.12     14.22 o 
   0  -1   5      484.30      489.63     27.23 o 
   1  -1   5      459.29      484.06     52.50 o 
   2  -1   5      353.23      366.63     32.31 o 
   3  -1   5       86.80       97.61     19.11 o 
   4  -1   5      684.33      666.06     41.85 o 
   5  -1   5        5.09       -4.61     19.62 o 
   6  -1   5        0.86       -0.17     21.51 o 
  -5   0   5        0.52        9.41     15.31 o 
  -4   0   5      215.01      208.61     30.34 o 
  -3   0   5        0.04       13.44     10.23 o 
  -2   0   5      388.59      400.37     26.25 o 
  -1   0   5     1064.53     1104.60     47.26 o 
   0   0   5       79.70       94.31     12.27 o 
   1   0   5      107.00       85.26     15.14 o 
   2   0   5        0.08       -5.27      8.80 o 
   3   0   5        4.08       11.22      9.80 o 
   4   0   5      179.01      187.03     22.25 o 
   5   0   5      141.87      148.62     41.69 o 
   6   0   5       20.45      -28.18     30.11 o 
  -5   1   5        2.95       14.09     27.30 o 
  -4   1   5        4.35        6.91     11.78 o 
  -3   1   5      153.47      143.02     23.50 o 
  -2   1   5       56.18       62.07     11.28 o 
  -1   1   5        8.62        6.02      5.93 o 
   0   1   5      176.05      178.17     21.97 o 
   1   1   5      477.50      510.28     34.30 o 
   2   1   5       57.11       56.27      9.08 o 
   3   1   5        1.61       17.13      8.51 o 
   4   1   5      145.74      186.15     23.40 o 
   5   1   5        2.05      -24.21     24.21 o 
   6   1   5       13.60       85.73     39.75 o 
  -5   2   5        4.65       49.26     31.17 o 
  -4   2   5        0.12       39.59     25.95 o 
  -3   2   5        1.69      -14.08     20.03 o 
  -2   2   5      233.58      228.62     42.06 o 
  -1   2   5      141.83      151.78     23.25 o 
   0   2   5      339.86      334.51     30.48 o 
   1   2   5      140.62      174.02     20.89 o 
   2   2   5        3.75       -0.42      6.59 o 
   3   2   5      130.58      134.99     17.44 o 
   4   2   5       75.02       58.56     22.95 o 
   5   2   5       18.93       46.10     55.53 o 
   6   2   5        1.06       57.59     36.01 o 
  -5   3   5       31.98       35.41     27.06 o 
  -4   3   5       31.59       48.37     30.09 o 
  -3   3   5       34.07       18.38     18.11 o 
  -2   3   5       28.11       16.70     13.81 o 
  -1   3   5      187.27      201.05     26.34 o 
   0   3   5        4.89        2.21      9.10 o 
   1   3   5       14.40       15.83     10.69 o 
   2   3   5      119.30      133.01     23.21 o 
   3   3   5       12.62       -5.00     17.48 o 
   4   3   5        3.68       12.39     21.69 o 
   5   3   5       30.09       56.29     20.38 o 
   6   3   5        0.00       67.88     59.33 o 
  -5   4   5        0.19      -28.79     28.79 o 
  -4   4   5      363.87      310.27     63.37 o 
  -3   4   5       45.30       34.16     25.21 o 
  -2   4   5      294.57      298.76     50.79 o 
  -1   4   5       41.95       41.25     13.45 o 
   0   4   5     1115.03     1121.02     58.21 o 
   1   4   5        1.06        2.15      8.84 o 
   2   4   5      177.15      161.66     37.28 o 
   3   4   5      165.28      137.50     35.35 o 
   4   4   5       21.54      -18.86     26.94 o 
   5   4   5       42.92       30.84     23.84 o 
   6   4   5       31.71       32.90     27.82 o 
  -4   5   5       17.12       82.09     31.64 o 
  -3   5   5       21.19       12.85     22.24 o 
  -2   5   5        1.20       13.15     12.93 o 
  -1   5   5       73.05       82.51     19.79 o 
   0   5   5       28.01       16.98     13.20 o 
   1   5   5       36.52       42.28     25.36 o 
   2   5   5       28.60        8.77     19.61 o 
   3   5   5      246.33      176.32     42.22 o 
   4   5   5       47.10       31.93     23.00 o 
   5   5   5        8.91       32.11     25.28 o 
  -4   6   5       29.32       82.53     43.30 o 
  -3   6   5       41.89       96.61     36.94 o 
  -2   6   5       28.23       26.37     12.89 o 
  -1   6   5      106.56       87.56     30.04 o 
   0   6   5      337.96      399.15     60.55 o 
   1   6   5       45.18       62.34     31.41 o 
   2   6   5      715.78      709.77     83.03 o 
   3   6   5        0.57       10.34     15.92 o 
   4   6   5       84.23       50.76     28.57 o 
   5   6   5        0.27       39.83     27.06 o 
  -3   7   5        0.86      -16.61     28.20 o 
  -2   7   5       21.62       62.48     19.79 o 
  -1   7   5        3.24       43.59     26.17 o 
   0   7   5      177.21      200.72     46.77 o 
   1   7   5       40.44       45.84     27.81 o 
   2   7   5      200.77      210.69     53.29 o 
   3   7   5        1.15       55.41     29.74 o 
  -2   8   5        0.03      117.70     45.77 o 
  -1   8   5       32.07       77.64     33.02 o 
   0   8   5        5.03       11.98     23.79 o 
   1   8   5        4.03      -27.65     27.68 o 
   2   8   5        7.95      -25.48     25.91 o 
   3   8   5        3.13       -0.28     20.98 o 
   4   8   5        6.09       59.12     38.39 o 
   0   9   5        8.47      -33.80     33.80 o 
   1   9   5       21.04       41.62     38.33 o 
   2   9   5        1.31       57.85     38.02 o 
   3   9   5       22.23       36.83     42.30 o 
  -1  -9   6        1.14       48.93     54.04 o 
   0  -9   6       53.43      167.60     50.37 o 
  -3  -8   6        0.64      -10.67     21.43 o 
  -2  -8   6        3.21       11.94     27.38 o 
  -1  -8   6        3.18      -14.14     30.92 o 
   0  -8   6        2.48      -28.27     28.27 o 
   1  -8   6        0.34      -48.78     48.78 o 
   2  -8   6        0.83      -43.66     43.66 o 
  -4  -7   6       19.80       12.55     21.12 o 
  -3  -7   6       10.85       22.97     27.42 o 
  -2  -7   6       12.67        5.54     20.77 o 
  -1  -7   6       16.83        4.32     15.62 o 
   0  -7   6       32.97        5.36     27.72 o 
   1  -7   6        4.31       -1.79     17.35 o 
   2  -7   6       73.55       38.72     33.24 o 
   3  -7   6        9.25      -41.60     41.60 o 
  -4  -6   6        0.03       30.68     24.33 o 
  -3  -6   6        0.83       21.06     24.39 o 
  -2  -6   6        0.36       16.87     24.46 o 
  -1  -6   6       13.96       28.55     17.94 o 
   0  -6   6        8.92       17.56     14.05 o 
   1  -6   6        0.05        1.07     17.73 o 
   2  -6   6        3.80       35.67     36.07 o 
   3  -6   6        0.29       41.59     39.67 o 
  -5  -5   6        3.36      -25.73     32.13 o 
  -4  -5   6       34.69       40.06     27.51 o 
  -3  -5   6       33.48       22.33     20.33 o 
  -2  -5   6       42.16       51.04     27.44 o 
  -1  -5   6      161.98      187.29     25.47 o 
   0  -5   6       78.12       87.20     18.35 o 
   1  -5   6       40.37       40.63     17.98 o 
   2  -5   6      615.95      616.71     54.00 o 
   3  -5   6       39.43       65.29     37.77 o 
   4  -5   6       12.85      128.10     46.77 o 
  -5  -4   6        0.78       20.59     27.01 o 
  -4  -4   6      128.97      100.11     34.23 o 
  -3  -4   6        5.07       -1.09     11.90 o 
  -2  -4   6      177.41      177.50     30.39 o 
  -1  -4   6        4.44       12.09     15.50 o 
   0  -4   6       95.03       94.32     18.15 o 
   1  -4   6       64.62       62.22     25.83 o 
   2  -4   6      241.11      285.30     54.15 o 
   3  -4   6        1.90      -14.54     24.40 o 
   4  -4   6        0.94        2.72     23.73 o 
  -5  -3   6      136.44      119.63     38.09 o 
  -4  -3   6        1.18       24.53     14.86 o 
  -3  -3   6      170.09      176.15     28.42 o 
  -2  -3   6        0.50       13.68     10.95 o 
  -1  -3   6      225.94      212.04     22.43 o 
   0  -3   6       19.11       20.59     12.74 o 
   1  -3   6      301.33      334.52     53.14 o 
   2  -3   6       50.92       47.55     24.32 o 
   3  -3   6      134.63      124.95     41.02 o 
   4  -3   6      123.01      180.69     47.85 o 
   5  -3   6        1.52       18.89     32.08 o 
  -5  -2   6       96.27       96.10     26.01 o 
  -4  -2   6       29.83       27.40     19.85 o 
  -3  -2   6        7.73       -3.53     11.40 o 
  -2  -2   6      972.07      906.98     45.60 o 
  -1  -2   6       34.84       29.13      9.62 o 
   0  -2   6      463.96      476.71     36.94 o 
   1  -2   6       26.10      -15.88     21.87 o 
   2  -2   6      416.99      393.20     56.79 o 
   3  -2   6       36.65       30.64     24.00 o 
   4  -2   6      424.41      443.83     66.34 o 
   5  -2   6       11.99       50.12     32.45 o 
  -5  -1   6        6.50        3.84     16.80 o 
  -4  -1   6       24.43       40.81     17.62 o 
  -3  -1   6        3.28        3.79      9.84 o 
  -2  -1   6       12.51        4.41      7.83 o 
  -1  -1   6      806.55      860.56     38.99 o 
   0  -1   6        4.13        2.88      8.20 o 
   1  -1   6       10.23       32.92     20.52 o 
   2  -1   6       49.33       61.70     27.64 o 
   3  -1   6      161.25      125.29     21.50 o 
   4  -1   6       15.31      -11.10     11.10 o 
   5  -1   6       61.70      115.44     28.03 o 
  -5   0   6        6.10       42.46     19.81 o 
  -4   0   6       14.83       -3.40     10.87 o 
  -3   0   6      363.72      350.28     28.85 o 
  -2   0   6       61.12       58.89     10.08 o 
  -1   0   6      628.74      637.08     32.51 o 
   0   0   6      477.79      479.11     27.33 o 
   1   0   6        3.04       -2.32      8.83 o 
   2   0   6        0.16       12.64     10.16 o 
   3   0   6       46.37       42.26     12.76 o 
   4   0   6        0.07       -5.32     12.33 o 
   5   0   6       24.08       14.64     13.57 o 
  -5   1   6        7.95       19.33     30.91 o 
  -4   1   6        7.87       21.48     23.46 o 
  -3   1   6       32.18       43.13     28.21 o 
  -2   1   6        7.65        1.44     14.40 o 
  -1   1   6        8.79        4.35     13.57 o 
   0   1   6        6.47        5.99      8.87 o 
   1   1   6        0.08        9.67     10.46 o 
   2   1   6       26.95       17.94     10.11 o 
   3   1   6        0.84       -5.27      7.94 o 
   4   1   6       96.78       99.28     17.73 o 
   5   1   6       43.47       41.92     18.09 o 
  -5   2   6       97.06       46.24     35.24 o 
  -4   2   6        1.64       -5.54     23.33 o 
  -3   2   6      186.87      203.01     46.11 o 
  -2   2   6      156.79      159.66     39.48 o 
  -1   2   6      327.65      310.42     33.48 o 
   0   2   6       74.87       62.11     15.35 o 
   1   2   6       58.00       58.55     15.24 o 
   2   2   6       59.53       90.03     26.70 o 
   3   2   6      140.68      135.36     23.23 o 
   4   2   6       73.49      110.90     24.59 o 
   5   2   6       63.26      104.82     37.33 o 
  -5   3   6        3.03       19.84     29.94 o 
  -4   3   6       69.69       78.53     38.03 o 
  -3   3   6       12.82       -6.01     23.74 o 
  -2   3   6      117.62       92.10     34.04 o 
  -1   3   6      111.29      106.80     21.23 o 
   0   3   6      160.97      161.90     24.04 o 
   1   3   6        2.20       19.73     12.12 o 
   2   3   6       61.73      104.39     30.41 o 
   3   3   6        0.31        3.45     24.77 o 
   4   3   6       19.17       17.12     30.08 o 
   5   3   6       19.89       22.85     27.66 o 
  -4   4   6        1.13       17.83     21.57 o 
  -3   4   6       91.67       51.05     25.69 o 
  -2   4   6       10.76       -9.58     22.74 o 
  -1   4   6      138.77      134.59     34.11 o 
   0   4   6        4.19        9.99     11.12 o 
   1   4   6     1016.61     1018.24     57.17 o 
   2   4   6        9.91      -17.48     22.14 o 
   3   4   6       22.46       -0.36     15.01 o 
   4   4   6      170.12      176.38     45.64 o 
   5   4   6        0.04       62.17     38.41 o 
  -4   5   6       43.69       75.93     29.88 o 
  -3   5   6       23.28       66.21     34.13 o 
  -2   5   6       20.01       12.71     13.99 o 
  -1   5   6       83.06       69.53     20.09 o 
   0   5   6       17.88       18.64     17.52 o 
   1   5   6      354.34      290.98     52.50 o 
   2   5   6      373.46      360.07     60.94 o 
   3   5   6        2.34      -14.21     23.66 o 
   4   5   6      218.99      212.71     37.48 o 
   5   5   6        0.02        3.23     30.46 o 
  -3   6   6        7.86      -19.99     28.82 o 
  -2   6   6       14.97       21.57     28.46 o 
  -1   6   6        0.18        1.73     21.99 o 
   0   6   6        5.76       -3.68     18.74 o 
   1   6   6       37.81       29.82     25.35 o 
   2   6   6       12.71        5.02     26.27 o 
   3   6   6       59.39       52.83     30.55 o 
   4   6   6        5.54       19.21     40.96 o 
   5   6   6       23.80      -30.25     39.39 o 
  -2   7   6       19.69       64.33     22.51 o 
  -1   7   6       69.39      115.69     38.28 o 
   0   7   6       71.06       59.18     31.70 o 
   1   7   6      181.45      196.48     48.18 o 
   2   7   6        9.18       -5.53     26.77 o 
   3   7   6       76.85      101.84     39.55 o 
   4   7   6        0.56      -37.08     37.08 o 
  -2   8   6       10.13        8.53     26.71 o 
  -1   8   6       12.02       56.92     25.73 o 
   0   8   6        1.49       -8.04     20.94 o 
   1   8   6        4.60        6.07     27.77 o 
   2   8   6       24.22       13.37     29.74 o 
   3   8   6        0.15       64.25     43.04 o 
   1   9   6        7.20       -3.90     41.62 o 
   2   9   6       12.43       88.48     50.35 o 
  -2  -8   7        0.77       53.10     31.57 o 
  -1  -8   7        1.45      -23.47     25.06 o 
   0  -8   7        0.03      -21.67     31.05 o 
  -3  -7   7       22.59       23.57     36.14 o 
  -2  -7   7       29.05       73.80     36.06 o 
  -1  -7   7       45.60       39.42     22.15 o 
   0  -7   7        0.65        3.80     33.75 o 
   1  -7   7      158.50      147.09     33.96 o 
   2  -7   7       25.16       23.41     33.47 o 
  -4  -6   7        0.17       34.07     30.93 o 
  -3  -6   7       22.14       31.36     23.12 o 
  -2  -6   7       11.18       37.96     27.31 o 
  -1  -6   7        2.06       10.69     15.78 o 
   0  -6   7        2.84       58.98     24.48 o 
   1  -6   7       39.77       40.41     59.35 o 
   2  -6   7        2.00       91.57     43.94 o 
   3  -6   7       15.52      -11.83     32.58 o 
  -4  -5   7       20.90       42.01     26.41 o 
  -3  -5   7        4.72       -5.01     20.37 o 
  -2  -5   7       11.09       30.57     23.75 o 
  -1  -5   7        6.14       25.92     13.02 o 
   0  -5   7      184.73      216.98     49.10 o 
   1  -5   7       20.92       51.08     35.92 o 
   2  -5   7       47.41       82.49     24.20 o 
   3  -5   7      161.85      203.28     58.46 o 
   4  -5   7        0.00      -29.64     29.64 o 
  -4  -4   7       26.64       24.46     20.58 o 
  -3  -4   7      228.68      246.12     36.44 o 
  -2  -4   7       68.69       88.18     24.25 o 
  -1  -4   7       34.66       27.25     13.29 o 
   0  -4   7        3.22       17.15     20.82 o 
   1  -4   7      187.35      264.62     54.64 o 
   2  -4   7        8.35       62.17     35.02 o 
   3  -4   7      284.66      334.23     64.81 o 
   4  -4   7       19.04       11.71     32.69 o 
  -5  -3   7        0.50       10.94     18.35 o 
  -4  -3   7        1.86       16.16     27.10 o 
  -3  -3   7       11.08        1.96     15.60 o 
  -2  -3   7      127.90      134.36     21.53 o 
  -1  -3   7       34.32       37.58     12.22 o 
   0  -3   7        7.54       12.63     13.84 o 
   1  -3   7       17.01       -7.67     22.57 o 
   2  -3   7        5.38       15.68     26.22 o 
   3  -3   7       27.55       34.03     29.81 o 
   4  -3   7       20.62      114.28     44.00 o 
  -5  -2   7        0.02       13.27     25.15 o 
  -4  -2   7       70.89       67.21     22.04 o 
  -3  -2   7       33.76       21.64     11.36 o 
  -2  -2   7       37.69       49.13     13.86 o 
  -1  -2   7      552.52      563.07     31.53 o 
   0  -2   7        1.93      -11.08     28.52 o 
   1  -2   7       31.62       35.96     19.42 o 
   2  -2   7      108.35       61.38     25.00 o 
   3  -2   7       68.17       41.44     24.38 o 
   4  -2   7        7.49       45.75     30.49 o 
   5  -2   7       54.77       20.89     24.55 o 
  -5  -1   7        0.04       -7.83     24.40 o 
  -4  -1   7       25.57       14.51     29.72 o 
  -3  -1   7        7.25        1.00      9.87 o 
  -2  -1   7        4.44        4.58      9.29 o 
  -1  -1   7      163.49      153.27     18.60 o 
   0  -1   7       16.91       27.98      9.89 o 
   1  -1   7       54.82       33.81     21.02 o 
   2  -1   7      120.84      130.28     37.72 o 
   3  -1   7      143.51      116.70     32.98 o 
   4  -1   7       61.65       54.48     19.20 o 
   5  -1   7       15.65      -12.82     21.16 o 
  -5   0   7       47.95       40.70     35.20 o 
  -4   0   7      112.94      132.66     40.00 o 
  -3   0   7      148.83      139.77     40.82 o 
  -2   0   7      212.24      178.90     27.49 o 
  -1   0   7      591.24      567.37     44.79 o 
   0   0   7      122.30      147.12     24.22 o 
   1   0   7      224.77      226.51     27.52 o 
   2   0   7      145.74      138.57     36.20 o 
   3   0   7      127.02      173.47     29.09 o 
   4   0   7       49.40       29.58     20.17 o 
   5   0   7       45.61       69.86     23.56 o 
  -5   1   7       21.70       50.03     27.66 o 
  -4   1   7        3.75      -19.41     23.98 o 
  -3   1   7        5.72       14.48     20.45 o 
  -2   1   7       32.25       31.03     22.42 o 
  -1   1   7      281.07      317.55     50.17 o 
   0   1   7       11.50        6.78     10.58 o 
   1   1   7       17.44       10.34     22.96 o 
   2   1   7       38.43       44.87     15.95 o 
   3   1   7       21.34       14.27     14.57 o 
   4   1   7        3.88       -3.14     17.11 o 
   5   1   7       51.51       -0.36     17.44 o 
  -4   2   7       90.88       83.67     36.05 o 
  -3   2   7       11.44       33.84     23.50 o 
  -2   2   7       99.00       62.57     26.21 o 
  -1   2   7        1.43       -7.38     22.62 o 
   0   2   7      701.11      604.73     46.82 o 
   1   2   7        6.91        1.18     11.46 o 
   2   2   7       96.66      116.38     31.34 o 
   3   2   7      425.04      449.48     42.47 o 
   4   2   7       34.66       42.28     20.97 o 
   5   2   7       16.65        9.08     18.35 o 
  -4   3   7        3.56       -7.63     22.41 o 
  -3   3   7       30.09       28.19     22.14 o 
  -2   3   7        2.25      -17.18     17.73 o 
  -1   3   7      125.86      129.00     24.79 o 
   0   3   7       91.86       84.41     19.40 o 
   1   3   7      430.38      433.47     39.76 o 
   2   3   7        0.63      -12.22     26.83 o 
   3   3   7      162.30      167.62     40.80 o 
   4   3   7        5.23       -5.33     11.75 o 
   5   3   7        9.20        7.63     51.76 o 
  -4   4   7        6.24       43.50     22.89 o 
  -3   4   7        3.26       27.44     25.08 o 
  -2   4   7       37.06       21.96     22.28 o 
  -1   4   7        3.50       14.33     14.53 o 
   0   4   7       30.88       16.05     13.04 o 
   1   4   7       35.80       67.02     30.24 o 
   2   4   7      103.26      120.58     38.07 o 
   3   4   7        5.34      -14.24     25.08 o 
   4   4   7        6.32       14.38     61.06 o 
   5   4   7       13.98      -13.59     27.45 o 
  -3   5   7       78.92       81.78     35.49 o 
  -2   5   7       11.21       53.99     30.12 o 
  -1   5   7      102.53      142.75     28.81 o 
   0   5   7       87.21      101.86     23.36 o 
   1   5   7        2.64      -15.79     15.79 o 
   2   5   7       31.89       64.52     32.31 o 
   3   5   7      108.88      169.34     45.98 o 
   4   5   7        1.37       27.57     31.34 o 
   5   5   7       48.47       91.98     43.93 o 
  -3   6   7        0.42      -41.30     41.30 o 
  -2   6   7        1.46       43.88     31.34 o 
  -1   6   7        0.72       32.90     18.34 o 
   0   6   7        0.75      -19.74     23.11 o 
   1   6   7       19.68       35.68     24.07 o 
   2   6   7        0.19       -4.94     19.84 o 
   3   6   7       34.26       66.24     31.43 o 
   4   6   7        2.99       60.42     36.62 o 
  -2   7   7       64.75       54.09     78.96 o 
  -1   7   7       88.94       87.37     32.00 o 
   0   7   7       51.51       61.07     25.33 o 
   1   7   7      238.60      301.55     62.55 o 
   2   7   7        8.32       30.49     35.93 o 
   3   7   7        9.40       -3.26     33.19 o 
   4   7   7        2.38      153.61     54.18 o 
  -1   8   7       42.28       72.91     29.71 o 
   0   8   7       19.65       29.11     29.00 o 
   1   8   7       14.79       24.19     24.30 o 
   2   8   7        4.07       72.33     42.94 o 
   3   8   7        0.19      -47.09     47.09 o 
  -2  -7   8        8.83      -13.25     27.89 o 
  -1  -7   8       24.46       84.49     76.36 o 
   0  -7   8       10.18       15.85     44.54 o 
   1  -7   8       17.93       66.73     25.69 o 
  -3  -6   8       27.33        8.75     27.92 o 
  -2  -6   8        4.22        5.64     23.92 o 
  -1  -6   8        0.17       -5.48     15.26 o 
   0  -6   8       66.89       45.11     23.12 o 
   1  -6   8       10.20       -5.01     18.84 o 
   2  -6   8      171.92      111.05     32.02 o 
  -4  -5   8        1.81       24.45     28.54 o 
  -3  -5   8       14.02       24.49     24.07 o 
  -2  -5   8       16.15       19.57     21.31 o 
  -1  -5   8        9.29       18.40     19.23 o 
   0  -5   8        0.54      -10.05     18.86 o 
   1  -5   8        2.03      -13.77     20.38 o 
   2  -5   8        0.46       16.98     24.17 o 
   3  -5   8       24.63       69.91     44.28 o 
  -4  -4   8        2.27       40.94     20.69 o 
  -3  -4   8        0.14       -9.72     12.96 o 
  -2  -4   8       78.05       67.93     23.84 o 
  -1  -4   8        2.27       14.73     18.03 o 
   0  -4   8       15.62       25.42     14.79 o 
   1  -4   8       33.93       41.83     32.88 o 
   2  -4   8       59.77      117.19     49.38 o 
   3  -4   8        2.96       27.68     27.40 o 
   4  -4   8       11.06       76.59     42.02 o 
  -4  -3   8        0.28       28.92     19.44 o 
  -3  -3   8       21.35       26.63     14.62 o 
  -2  -3   8        9.13       12.99     17.05 o 
  -1  -3   8       15.47       -0.48     13.89 o 
   0  -3   8        7.79       13.32     23.33 o 
   1  -3   8       92.45       78.41     33.52 o 
   2  -3   8        0.44      -12.40     23.29 o 
   3  -3   8        1.53      -22.66     26.62 o 
   4  -3   8        0.23      -31.09     31.09 o 
  -4  -2   8       26.61       56.37     34.19 o 
  -3  -2   8       10.60       17.94     15.32 o 
  -2  -2   8      166.61      179.94     24.82 o 
  -1  -2   8       21.35       13.57     10.33 o 
   0  -2   8      216.90      144.82     35.98 o 
   1  -2   8       12.52      -16.30     27.24 o 
   3  -2   8       25.72      -11.37     30.95 o 
   4  -2   8       23.62        7.97     25.14 o 
  -4  -1   8        0.01      -35.91     35.91 o 
  -3  -1   8       55.61       59.76     26.55 o 
  -2  -1   8      130.34      120.05     25.25 o 
  -1  -1   8      191.15      200.53     30.70 o 
   0  -1   8        0.11       13.02     18.50 o 
   1  -1   8      394.45      404.20     58.55 o 
   2  -1   8        0.02       13.65     24.17 o 
   3  -1   8       44.14       -0.85     25.50 o 
   4  -1   8       69.48       48.39     18.90 o 
  -4   0   8        6.33        1.33     23.39 o 
  -3   0   8       43.06       26.74     26.06 o 
  -2   0   8      106.74      108.87     29.01 o 
  -1   0   8      147.35      172.37     27.84 o 
   0   0   8      432.67      447.44     43.78 o 
   1   0   8        7.46       14.31     21.47 o 
   2   0   8      429.17      488.87     67.76 o 
   3   0   8        2.93       27.92     27.71 o 
   4   0   8       63.42       81.01     26.47 o 
   5   0   8        0.95      -50.66     50.66 o 
  -4   1   8       71.84      105.98     43.01 o 
  -3   1   8       13.38        5.91     22.85 o 
  -2   1   8      346.43      361.08     60.63 o 
  -1   1   8        0.04      -14.64     22.87 o 
   0   1   8      687.29      722.53     78.51 o 
   1   1   8        1.80       -9.52     19.53 o 
   2   1   8       58.76       35.90     15.11 o 
   3   1   8       41.14       30.50     28.06 o 
   4   1   8       30.76       11.90     16.08 o 
   5   1   8        1.22        0.95     67.20 o 
  -4   2   8        3.08       81.75     48.67 o 
  -3   2   8        0.16        3.78     19.84 o 
  -2   2   8       13.90       17.87     21.11 o 
  -1   2   8       33.40       41.90     27.55 o 
   0   2   8       75.67       53.35     17.01 o 
   1   2   8      229.87      258.29     32.86 o 
   2   2   8       26.75       41.34     23.74 o 
   3   2   8        5.36       20.47     26.84 o 
   4   2   8      166.58      206.67     36.21 o 
   5   2   8        0.45      -21.03     21.03 o 
  -4   3   8       71.16      129.05     42.81 o 
  -3   3   8        3.59       51.47     35.93 o 
  -2   3   8       60.76      114.96     39.43 o 
  -1   3   8        0.70       -1.22     17.35 o 
   0   3   8       14.37        6.69     13.31 o 
   1   3   8      185.03      168.31     28.08 o 
   2   3   8      337.22      353.24     56.81 o 
   3   3   8       27.52      -26.66     26.66 o 
   4   3   8      177.33      222.98     57.85 o 
   5   3   8        0.00       32.86     34.91 o 
  -3   4   8        9.12       50.45     34.69 o 
  -2   4   8       23.30       41.24     30.45 o 
  -1   4   8       15.41       28.98     18.55 o 
   0   4   8        4.89      -16.95     16.95 o 
   1   4   8       59.38       55.67     22.27 o 
   2   4   8        2.70      -20.46     25.73 o 
   3   4   8        0.15       18.41     19.96 o 
   4   4   8        0.38       56.30     31.05 o 
  -3   5   8       40.43      -29.18     29.58 o 
  -2   5   8       79.57       47.58     28.52 o 
  -1   5   8       11.47       17.41     32.16 o 
   0   5   8      167.09      261.05     55.96 o 
   1   5   8        0.21       -1.75     18.62 o 
   2   5   8        0.16      -41.84     41.84 o 
   3   5   8       32.85       30.07     31.22 o 
   4   5   8        7.33      -33.78     33.78 o 
  -2   6   8       10.38      144.76     51.82 o 
  -1   6   8        6.05       -2.62     27.81 o 
   0   6   8       30.16       -5.80     26.18 o 
   1   6   8       28.79      -15.03     31.12 o 
   2   6   8       13.22      -37.84     37.84 o 
   3   6   8       24.15       20.32     23.98 o 
   4   6   8        4.63      -41.70     41.70 o 
  -1   7   8       10.46      -18.76     34.29 o 
   0   7   8       77.10       69.11     38.30 o 
   1   7   8        0.48      -14.57     22.33 o 
   3   7   8        2.80       17.51     27.93 o 
  -2  -6   9        5.11       14.01     26.72 o 
  -1  -6   9        9.48       30.37     19.46 o 
   0  -6   9        5.15       15.56     67.62 o 
   1  -6   9       30.41       82.44     35.42 o 
  -3  -5   9        0.00       38.28     25.26 o 
  -2  -5   9        7.68       18.01     18.57 o 
  -1  -5   9        1.42        6.46     23.12 o 
   0  -5   9        3.18       11.59     36.89 o 
   1  -5   9        1.82       17.15     66.10 o 
   2  -5   9       22.11       43.19     41.04 o 
  -3  -4   9       25.20       69.33     27.77 o 
  -2  -4   9        7.94       13.93     46.29 o 
  -1  -4   9      132.13      175.86     26.69 o 
   0  -4   9       10.82       18.69     24.09 o 
   1  -4   9       21.92       69.87     34.07 o 
   2  -4   9       42.95       30.54     28.37 o 
   3  -4   9       22.03      127.88     48.53 o 
  -4  -3   9       19.15      104.02     51.51 o 
  -3  -3   9        0.27        8.20     43.07 o 
  -2  -3   9       64.91       69.07     18.64 o 
  -1  -3   9        3.02        2.42     13.85 o 
   0  -3   9       77.50       73.82     34.40 o 
   1  -3   9        7.07       19.92     22.88 o 
   2  -3   9       19.61       -9.42     34.89 o 
   3  -3   9        3.40      -21.12     31.68 o 
  -4  -2   9        9.87       32.27     23.52 o 
  -3  -2   9       14.52      -13.76     26.73 o 
  -2  -2   9       34.85       49.20     21.57 o 
  -1  -2   9      342.25      390.32     36.73 o 
   0  -2   9        2.35      -19.97     32.51 o 
   1  -2   9       48.28       44.90     25.27 o 
   2  -2   9       23.35      -37.18     37.18 o 
   3  -2   9        0.68      -40.75     40.75 o 
  -4  -1   9        0.08       -8.76     28.61 o 
  -3  -1   9       76.77       88.68     26.05 o 
  -2  -1   9       53.00       59.21     21.03 o 
  -1  -1   9      251.01      224.27     34.70 o 
   0  -1   9      168.74      118.63     36.84 o 
   1  -1   9       12.01       -8.27     22.39 o 
   2  -1   9      195.52      164.55     47.60 o 
   3  -1   9        6.35      -44.25     44.25 o 
   4  -1   9        5.76      -42.65     42.65 o 
  -3   0   9       14.54      -31.14     34.46 o 
  -2   0   9        1.20        3.13     18.06 o 
  -1   0   9        6.18        9.56     35.61 o 
   0   0   9        4.33        8.77     15.58 o 
   1   0   9       10.73      -11.21     21.17 o 
   2   0   9       27.91       41.64     33.55 o 
   3   0   9      107.91       91.08     35.30 o 
   4   0   9       12.18        4.05     28.31 o 
  -4   1   9        3.49      -37.76     37.76 o 
  -3   1   9       92.80      103.46     38.59 o 
  -2   1   9       57.49       31.32     20.08 o 
  -1   1   9      142.57      146.44     27.88 o 
   0   1   9       45.84       26.78     21.64 o 
   1   1   9      449.56      455.99     46.15 o 
   2   1   9        0.76       -3.05     20.85 o 
   3   1   9      301.83      226.46     54.53 o 
   4   1   9       93.81      105.77     36.85 o 
  -3   2   9        0.41       -0.76     27.18 o 
  -1   2   9       10.91      -17.01     23.66 o 
   0   2   9       42.42        7.17     32.12 o 
   1   2   9        0.40       -4.90     25.41 o 
   2   2   9        4.32       -9.91     15.40 o 
   3   2   9       24.93       -3.44     23.88 o 
   4   2   9       34.33       78.88     36.79 o 
  -3   3   9       74.48       40.76     24.99 o 
  -2   3   9        0.01      -40.36     40.36 o 
  -1   3   9       71.82      116.71     35.93 o 
   0   3   9        0.92      -16.44     16.44 o 
   1   3   9       20.43       -1.35     12.99 o 
   2   3   9       11.42      -25.86     25.86 o 
   3   3   9      118.36      155.98     30.89 o 
   4   3   9        2.09      -39.46     39.46 o 
  -3   4   9        0.42      -31.63     31.63 o 
  -2   4   9       34.33        9.36     24.69 o 
  -1   4   9        9.42      -10.63     31.61 o 
   0   4   9       20.59       -7.25     15.78 o 
   1   4   9       60.33       44.92     24.11 o 
   2   4   9        2.11        1.23     16.39 o 
   3   4   9        5.07       40.04     17.87 o 
   4   4   9        0.56      125.48     48.04 o 
  -2   5   9       16.29       93.25     45.68 o 
  -1   5   9       48.47       14.25     48.38 o 
   0   5   9       41.30      152.00     45.00 o 
   1   5   9       35.76       48.52     27.39 o 
   2   5   9        8.29       -6.64     28.40 o 
  -1   6   9       73.00       49.56     33.31 o 
   0   6   9       21.27      -14.94     25.58 o 
   1   6   9       15.65      -36.80     36.80 o 
   2   6   9       33.29      101.49     37.66 o 
   1   7   9       12.37      -31.03     31.03 o 
  -1  -5  10        8.59       10.07     16.97 o 
   0  -5  10        0.07       61.45     54.24 o 
   1  -5  10       30.45       41.06     80.25 o 
  -2  -4  10      131.75      208.27     58.98 o 
  -1  -4  10       12.14       81.06     38.30 o 
   0  -4  10       31.30       48.50     40.60 o 
   1  -4  10       69.23      129.98     34.11 o 
   2  -4  10        1.48      -38.65     38.65 o 
  -3  -3  10       12.45       42.79     27.52 o 
  -2  -3  10       64.71       86.08     38.25 o 
  -1  -3  10       91.95       99.31     41.74 o 
   0  -3  10        1.06       57.79     42.55 o 
   1  -3  10      136.12      172.96     49.38 o 
   2  -3  10        0.02      -40.39     40.39 o 
  -3  -2  10        2.80      -20.81     21.76 o 
  -2  -2  10        0.18       31.69     21.93 o 
  -1  -2  10        4.62       -3.73     15.92 o 
   0  -2  10       10.72       15.24     30.41 o 
   1  -2  10        0.32      -28.19     31.67 o 
   2  -2  10        2.72      -38.42     38.42 o 
   3  -2  10        0.41      -44.19     44.19 o 
  -3  -1  10       16.17       79.23     46.47 o 
  -2  -1  10       44.81       38.61     18.75 o 
  -1  -1  10        6.14       34.29     18.24 o 
   0  -1  10      176.22      154.18     43.17 o 
   1  -1  10       17.87       51.27     35.16 o 
   2  -1  10       49.90       13.13     28.89 o 
   3  -1  10      134.99       49.23     30.11 o 
  -3   0  10        2.67      -23.80     27.64 o 
  -2   0  10        5.25       43.24     20.29 o 
  -1   0  10        9.21       43.83     28.43 o 
   0   0  10       68.77       86.71     37.85 o 
   1   0  10        5.87       45.21     30.27 o 
   2   0  10        1.65      -17.14     25.52 o 
   3   0  10       19.24       48.15     32.60 o 
  -3   1  10       30.97      -33.17     33.17 o 
  -2   1  10       13.30       61.37     31.59 o 
  -1   1  10      111.03       79.66     24.05 o 
   0   1  10        9.61        9.93     35.25 o 
   1   1  10        5.63       64.06     35.92 o 
   2   1  10       65.36      123.15     47.24 o 
   3   1  10       41.86      145.03     48.99 o 
  -3   2  10       65.70      -42.25     42.25 o 
  -2   2  10        7.32       -9.45     23.83 o 
  -1   2  10       88.53       87.34     38.41 o 
   0   2  10       22.58      -23.90     24.89 o 
   1   2  10        2.58       26.38     16.12 o 
   2   2  10        0.30       48.10     31.54 o 
   3   2  10       44.06       38.55     25.99 o 
  -2   3  10       37.57       52.48     32.05 o 
  -1   3  10       23.12      -32.23     33.44 o 
   0   3  10       71.21       63.05     30.41 o 
   1   3  10        0.00       -8.97     18.10 o 
   2   3  10       42.89      149.47     42.02 o 
   3   3  10       73.60      108.48     46.18 o 
  -2   4  10       20.85       65.01     37.35 o 
  -1   4  10       91.01       62.90     27.29 o 
   0   4  10       47.13       59.28     24.12 o 
   1   4  10       69.60      112.23     41.54 o 
   2   4  10       53.58      111.42     35.84 o 
   3   4  10       46.35       43.69     25.18 o 
  -1   5  10        2.71       74.88     40.41 o 
   0   5  10       66.87      170.10     51.44 o 
   1   5  10        7.37        8.44     22.09 o 
  -1  -3  11      134.78      186.27     57.30 o 
   0  -3  11      117.08      135.95     98.95 o 
   1  -3  11        9.20      -39.43     39.43 o 
  -2  -2  11        5.80       40.45     59.88 o 
  -1  -2  11        8.08       20.07     25.88 o 
   0  -2  11        0.09      -44.48     44.48 o 
   2  -2  11        0.04       16.83     37.86 o 
  -2  -1  11       39.29       50.15     19.43 o 
  -1  -1  11        4.90       86.18     45.53 o 
   0  -1  11        3.37      -38.84     38.84 o 
   2  -1  11        5.73       33.11     38.95 o 
  -2   0  11       36.13      172.14     54.30 o 
  -1   0  11       15.94       -3.53     35.35 o 
   0   0  11        0.36       -4.09     25.16 o 
   1   0  11       22.80        6.89     31.02 o 
   2   0  11       11.79      -43.64     45.83 o 
  -2   1  11        0.26       72.68     50.95 o 
  -1   1  11        5.27      -37.27     37.27 o 
   0   1  11       11.35      -20.67     23.30 o 
   1   1  11        6.97       67.12     41.98 o 
   2   1  11       42.23      -15.13     32.04 o 
  -1   2  11        0.46      -23.78     23.78 o 
   0   2  11       85.59       50.06     33.43 o 
   1   2  11       10.97       70.13     35.68 o 
   2   2  11       96.38      229.75     62.88 o 
  -1   3  11       40.81       37.94     23.29 o 
   0   3  11        1.13       15.06     33.06 o 
   1   3  11        7.28       48.99     37.18 o 
   2   3  11       13.12      -19.05     19.05 o 
   0   4  11       79.39      103.99     36.58 o 
   1   4  11        1.27      104.20     41.09 o 
                                                 
